# Supplementary material for: Transcriptome-wide characterization and functional analysis of Xyloglucan endo-transglycosylase/hydrolase (XTH) gene family of Salicornia europaea L. under salinity and drought stress
Source: BMC Plant Biol. 2021 Oct 25;21:491. doi: 10.1186/s12870-021-03269-y (PMC8547092; doi:10.1186/s12870-021-03269-y)
Supplement: Supplementary file 2 — Additional file 2: Supplementary file 2. The primer sequences used for the RT-qPCR analysis. [file 12870_2021_3269_MOESM2_ESM.xlsx]

## Sheet: Sheet1
Supplementary file 2: The primer sequences used for the RT-qPCR analysis of the SeXTH genes.
Gene Name	Primer sequence (5'--3'）	Seq. Length
SeXTH1-F	TGGCATCATCCTCAACCACTAT	22
SeXTH1-R	GGATCTTGGCTCGACCGTTA	20
SeXTH2-F	CTCTATTTGTAACCACTTTCATTGC	25
SeXTH2-R	ATCTTGGCTCGACCGTTACC	25
SeXTH3-F	TGTAAATATGGCATCATCTTCATCC	25
SeXTH3-R	CGACCGTCACCCCATGTTA	19
SeXTH4-F	CCTTCTAATTGCATCTATGATTGCC	25
SeXTH4-R	GGAGTTGTCCGTTGTTCAAGATT	23
SeXTH5-F	CCTTCTAATTGCATCTATGATTGCC	25
SeXTH5-R	GGAGTTGTCCGTTGTTCAAGATT	23
SeXTH6-F	TTGAACAACGGACGACTCCT	20
SeXTH6-R	CTGAAAACCAGACCCGGAGG	20
SeXTH7-F	GCTTGATACCACCAGCCAGA	20
SeXTH7-R	AGGAAACCCCTGAGGAAACCT	21
SeXTH8-F	GCTTGATACCACCAGCCAGA	20
SeXTH8-R	AGGAAACCCCTGAGGAAACCT	21
SeXTH9-F	ATTCTTTGGGAATGAGATTCCT	22
SeXTH9-R	ACGAAATCAATCTAACCTAGCC	22
SeXTH10-F	AACCATGAAGCCATAGGAG	19
SeXTH10-R	CATGTTGCCCAATCGTCT	18
SeXTH11-F	AACCATGAAGCCATAGGAG	19
SeXTH11-R	CATGTTGCCCAATCGTCT	18
SeXTH12-F	GGGGGTGATTGTGAATGAATGTA	23
SeXTH12-R	TACGTTCACATAACCAGGCCA	21
SeXTH13-F	ACGTCGACAACGTGCCAATA	20
SeXTH13-R	TATGGTGGCGTAGAGGGACA	20
SeXTH14-F	CAAGAGGTGTGGCTTTCCCT	20
SeXTH14-R	GTCTTAACCCGACCCCCTTG	20
SeXTH15-F	ATGGGTGTTTCATCAAATGGGT	22
SeXTH15-R	AGATGAGATGAGTGAGTGAGTGAGT	25
SeXTH16-F	ATGTCTCTGTCGGTTCATTCTCT	23
SeXTH16-R	AGCTAAGCCCAAGGTAGACG	20
SeXTH17-F	AGTAATGTCAAAGTCTTTGGCT	22
SeXTH17-R	CATCATCATCATTTCAACCTCC	22
SeXTH18-F	ACAAGCATCAATTTCAAAGCC	21
SeXTH18-R	CAACCCAAGGTGGTAGAGTTA	21
SeXTH19-F	GTTCTAGCAGGTAGATCATGAGGTC	25
SeXTH19-R	CAAACAAGGCCTTTATCATCCCC	23
SeXTH20-F	TTCTGCACCGAAATCGGGTT	20
SeXTH20-R	GGCCTTGAGGGAACCTTTGA	20
SeXTH21-F	GCTGAGTGCACTACTAAGGCT	21
SeXTH21-R	TGTGACAAACATTAAAAGGCTAGA	24
SeXTH22-F	GTCCTCCATGGTTGTTCCGT	20
SeXTH22-R	ATGCCGCTTGGAATAGACCC	20
SeXTH23-F	GAAGCCGACGATTGGGCTACA	21
SeXTH23-R	TAAATAAATGAATTGAATTGAGCGT	25
SeXTH24-F	CATTTGCACTTGCTCTAAAGCCT	23
SeXTH24-R	ATTGCAGTGATTGGAAGCGA	20
SeXTH25-F	AGGTTGTCCCAAGAAATTCC	20
SeXTH25-R	AACAATGAAGCTCATCCAGG	20
SeXTH26-F	TCATGGCATCATCCTCATCCATT	23
SeXTH26-R	CCGTCACCCCATGTTATCGC	20
SeXTH27-F	TCATGGCATCATCCTCATCCATT	23
SeXTH27-R	CCGTCACCCCATGTTATCGC	20
SeXTH28-F	GCAACGCACAACTTTCCCCTGGTT	24
SeXTH28-R	AAACCAAATTAAAGCAAATGAGTAC	25
SeXTH29-F	GGGCCCAATCAACCCACTTA	20
SeXTH29-R	TGTGTATGATGCAAATCATATTGGG	25
SeXTH30-F	GTCACAGGGTTCTACCCACG	20
SeXTH30-R	GCCCTGAGCAAAGACATTGG	20
SeXTH31-F	GTGACTGGTCGAGCCAAGAT	20
SeXTH31-R	TGAAAGCCTGACCCTGAAGC	20
SeXTH32-F	AACATGGGGTGATGGTCGAG	20
SeXTH32-R	TGAAAGCCTGACCCTGAAGC	20
SeXTH33-F	CTCGTTCCTGGCAATTCTGCTG	22
SeXTH33-R	TATTATGTTTATGTTGATGTTTGAT	25
SeXTH34-F	CTCGTTCCTGGCAATTCTGCTG	22
SeXTH34-R	TATTATGTTTATGTTGATGTTTGAT	25
SeXTH35-F	CTCACTTTCCACTCGCCCAACT	22
SeXTH35-R	GTTGGGCGAGTGGAAAGTGAGCTGT	25
UBC-F	GGGCCAGTCGGTGAAGACAT	20
UBC-R	ATGCAACCTTTGGGGGCTTGA	21
