# Supplementary material for: Transcriptome-wide characterization and functional analysis of Xyloglucan endo-transglycosylase/hydrolase (XTH) gene family of Salicornia europaea L. under salinity and drought stress
Source: BMC Plant Biol. 2021 Oct 25;21:491. doi: 10.1186/s12870-021-03269-y (PMC8547092; doi:10.1186/s12870-021-03269-y)
Supplement: Supplementary file 3 — Additional file 3: Supplementary file 3. The RT-qPCR raw data. [file 12870_2021_3269_MOESM3_ESM.xlsx]

## Sheet: NaCl Stress Raw Data
Root 0Na-6h					Shoots 0Na-6h					Root 0Na-24h					Shoot 0Na-24h					Root 0Na-48h					Shoot 0Na-48h					Root 50Na-6h					Shoot 50Na - 6h					Root 50Na-24hrs					Shoot 50Na - 24hrs
Gene	Rep.1	Rep.2	Rep.3		Gene	Rep.1	Rep.2	Rep.3		Gene	Rep.1	Rep.2	Rep.3		Gene	Rep.1	Rep.2	Rep.3		Gene	Rep.1	Rep.2	Rep.3		Gene	Rep.1	Rep.2	Rep.3		Gene	Rep.1	Rep.2	Rep.3		Gene	Rep.1	Rep.2	Rep.3		Gene	Rep.1	Rep.2	Rep.3		Gene	Rep.1	Rep.2	Rep.3
UBC	19.995	19.992	19.998		UBC	20.402	20.404	20.405		UBC	20.478	20.458	20.468		UBC	20.385	20.394	20.318		UBC	21.169	21.193	21.217		UBC	20.799	20.962	20.881		UBC	20.892	20.928	20.855		UBC	21.162	21.145	21.154		UBC	20.481	20.437	20.403		UBC	21.39	21.289	21.288
SeXTH 1	22.413	22.33	22.368		SeXTH 1	22.833	22.908	22.983		SeXTH 1	22.331	22.218	22.314		SeXTH 1	22.127	22.301	22.259		SeXTH 1	23.399	23.439	23.36		SeXTH 1	23.851	23.834	23.878		SeXTH 1	24.589	24.44	24.446		SeXTH 1	26.318	26.102	26.022		SeXTH 1	22.976	22.692	22.831		SeXTH 1	23.364	23.258	23.383
SeXTH 2	22.251	22.291	22.211		SeXTH 2	23.249	23.245	23.247		SeXTH 2	21.723	21.604	21.266		SeXTH 2	21.542	21.451	21.633		SeXTH 2	22.625	22.926	22.983		SeXTH 2	23.104	23.123	23.577		SeXTH 2	23.691	23.692	23.71		SeXTH 2	25.576	25.507	25.645		SeXTH 2	21.425	21.72	21.504		SeXTH 2	21.072	21.041	21.024
SeXTH 3	21.115	21.246	21.376		SeXTH 3	20.983	20.88	20.876		SeXTH 3	20.484	20.332	20.451		SeXTH 3	20.726	20.739	20.66		SeXTH 3	21.633	21.527	21.445		SeXTH 3	21.622	21.719	21.643		SeXTH 3	22.436	22.495	22.571		SeXTH 3	24.551	24.243	24.567		SeXTH 3	20.668	20.592	20.52		SeXTH 3	20.183	20.128	20.147
SeXTH 4	24.365	24.125	24.265		SeXTH 4	25.623	25.704	25.648		SeXTH 4	24.809	24.752	24.799		SeXTH 4	24.868	24.763	24.883		SeXTH 4	24.271	24.584	24.551		SeXTH 4	25.23	25.405	25.436		SeXTH 4	23.359	23.365	23.359		SeXTH 4	29.881	30.046	30.042		SeXTH 4	23.173	23.069	23.069		SeXTH 4	27.099	27.063	27.026
SeXTH 5	24.665	24.741	24.776		SeXTH 5	25.943	25.984	25.902		SeXTH 5	24.793	24.958	24.799		SeXTH 5	24.662	24.47	24.479		SeXTH 5	24.28	24.505	24.558		SeXTH 5	25.054	25.306	25.198		SeXTH 5	23.386	23.848	23.717		SeXTH 5	28.246	28.13	28.26		SeXTH 5	23.262	23.051	23.185		SeXTH 5	27.355	27.456	27.557
SeXTH 6	25.835	25.967	25.9		SeXTH 6	26.526	26.606	26.35		SeXTH 6	25.735	25.871	25.767		SeXTH 6	25.805	25.812	25.85		SeXTH 6	25.888	25.891	25.832		SeXTH 6	25.953	25.886	25.699		SeXTH 6	24.448	24.58	24.51		SeXTH 6	25.593	25.378	25.486		SeXTH 6	24.146	24.173	24.065		SeXTH 6	25.974	25.983	25.964
SeXTH 7	22.475	22.37	22.408		SeXTH 7	23.443	23.264	23.427		SeXTH 7	22.852	22.766	22.826		SeXTH 7	22.86	22.887	22.896		SeXTH 7	22.247	22.162	22.206		SeXTH 7	22.99	22.919	22.997		SeXTH 7	21.526	21.503	21.559		SeXTH 7	28.163	28.248	28.219		SeXTH 7	21.465	21.62	21.624		SeXTH 7	25.338	25.199	25.121
SeXTH 8	22.473	22.386	22.382		SeXTH 8	23.329	23.3	23.02		SeXTH 8	22.929	22.77	22.733		SeXTH 8	22.963	22.992	22.913		SeXTH 8	22.251	22.189	22.195		SeXTH 8	23.055	23.133	23.036		SeXTH 8	21.528	21.443	21.464		SeXTH 8	28.345	28.34	28.349		SeXTH 8	21.485	21.485	21.415		SeXTH 8	25.226	25.182	25.261
SeXTH 9	25.787	25.848	25.656		SeXTH 9	26.778	26.64	26.839		SeXTH 9	26.386	26.37	26.627		SeXTH 9	26.33	26.543	26.437		SeXTH 9	26.452	26.619	26.663		SeXTH 9	26.195	26.804	26.454		SeXTH 9	27.331	27.479	27.557		SeXTH 9	30.743	30.924	30.735		SeXTH 9	25.139	25.353	25.347		SeXTH 9	29.121	29.184	29.096
SeXTH 10	27.842	27.544	27.716		SeXTH 10	23.19	23.223	23.198		SeXTH 10	23.244	23.347	23.237		SeXTH 10	24.097	24.222	24.165		SeXTH 10	28.403	28.553	28.339		SeXTH 10	23.81	23.911	23.801		SeXTH 10	29.42	29.218	29.319		SeXTH 10	23.989	23.983	23.987		SeXTH 10	29.198	29.368	29.342		SeXTH 10	24.633	24.551	24.558
SeXTH 11	21.975	21.98	21.927		SeXTH 11	21.105	21.114	21.378		SeXTH 11	23.247	23.228	23.304		SeXTH 11	24.179	24.172	24.095		SeXTH 11	28.366	28.683	28.809		SeXTH 11	22.983	22.991	22.975		SeXTH 11	29.24	29.628	29.361		SeXTH 11	22.792	22.807	22.835		SeXTH 11	29.185	29.422	29.042		SeXTH 11	22.567	22.493	22.508
SeXTH 12	21.062	21.08	21.069		SeXTH 12	22.288	22.257	22.212		SeXTH 12	21.661	21.652	21.649		SeXTH 12	21.942	21.886	21.83		SeXTH 12	21.955	21.92	21.892		SeXTH 12	23.872	23.866	23.866		SeXTH 12	21.899	21.916	21.82		SeXTH 12	26.827	26.616	26.611		SeXTH 12	20.89	20.9	20.88		SeXTH 12	22.625	22.63	22.65
SeXTH 13	21.886	21.958	21.922		SeXTH 13	23.394	23.406	23.433		SeXTH 13	22.543	22.496	22.538		SeXTH 13	22.619	22.638	22.549		SeXTH 13	22.855	22.852	22.892		SeXTH 13	24.929	24.728	24.72		SeXTH 13	22.25	22.225	22.206		SeXTH 13	27.256	27.199	27.228		SeXTH 13	21.76	21.83	21.895		SeXTH 13	22.853	22.703	22.657
SeXTH 14	21.194	21.193	21.195		SeXTH 14	21.356	21.375	21.35		SeXTH 14	21.203	21.163	21.221		SeXTH 14	21.307	21.285	21.362		SeXTH 14	20.566	20.501	20.559		SeXTH 14	21.893	21.91	21.878		SeXTH 14	22.887	22.982	22.98		SeXTH 14	24.904	24.866	24.885		SeXTH 14	20.972	20.749	20.165		SeXTH 14	21.425	21.49	21.474
SeXTH 15	34.182	34.275	34.229		SeXTH 15	31.909	31.904	31.929		SeXTH 15	34.358	34.38	34.326		SeXTH 15	33.378	33.667	33.316		SeXTH 15	36.291	36.288	36.245		SeXTH 15	35.267	35.708	35.572		SeXTH 15	37.1	37.067	37.084		SeXTH 15	34.989	34.93	34.809		SeXTH 15	33.659	33.667	33.693		SeXTH 15	35.494	35.444	35.486
SeXTH 16	27.32	27.441	27.56		SeXTH 16	27.42	27.455	27.438		SeXTH 16	29.39	29.618	29.51		SeXTH 16	28.985	28.975	28.987		SeXTH 16	28.332	28.147	28.367		SeXTH 16	28.847	28.585	28.819		SeXTH 16	29.58	29.454	29.325		SeXTH 16	29.444	29.233	29.494		SeXTH 16	28.208	28.358	28.349		SeXTH 16	28.538	28.257	28.8
SeXTH 17	23.443	23.495	23.503		SeXTH 17	29.35	29.336	29.322		SeXTH 17	24.2	24.175	24.165		SeXTH 17	23.997	23.875	23.995		SeXTH 17	24.832	24.626	24.598		SeXTH 17	29.464	29.316	29.167		SeXTH 17	25.999	25.849	25.802		SeXTH 17	33.06	33.063	33.065		SeXTH 17	24.241	24.229	24.22		SeXTH 17	31.33	31.344	31.357
SeXTH 18	22.386	22.377	22.447		SeXTH 18	22.542	22.594	22.648		SeXTH 18	22.298	22.278	22.324		SeXTH 18	22.708	22.628	22.677		SeXTH 18	22.843	22.745	22.85		SeXTH 18	23.273	23.359	23.445		SeXTH 18	23.123	23.184	23.344		SeXTH 18	24.668	24.517	24.703		SeXTH 18	22.917	22.928	22.873		SeXTH 18	22.598	22.475	22.323
SeXTH 19	21.793	21.819	21.869		SeXTH 19	21.698	21.706	21.782		SeXTH 19	21.488	21.54	21.602		SeXTH 19	21.88	21.854	21.755		SeXTH 19	22.05	22.102	22.076		SeXTH 19	22.255	22.533	22.478		SeXTH 19	22.301	22.407	22.488		SeXTH 19	23.641	23.263	23.561		SeXTH 19	22.225	22.169	22.28		SeXTH 19	22.349	22.406	22.387
SeXTH 20	19.233	19.295	19.337		SeXTH 20	18.831	18.986	18.722		SeXTH 20	18.699	18.685	18.726		SeXTH 20	18.94	18.942	18.924		SeXTH 20	19.919	19.926	19.893		SeXTH 20	19.902	19.737	19.825		SeXTH 20	21.346	21.447	21.282		SeXTH 20	22.431	22.419	22.586		SeXTH 20	18.999	19.025	18.974		SeXTH 20	19.782	19.66	19.763
SeXTH 21	20.959	20.972	20.946		SeXTH 21	20.166	20.166	20.201		SeXTH 21	20.346	20.328	20.352		SeXTH 21	20.75	20.763	20.752		SeXTH 21	21.667	21.767	21.767		SeXTH 21	21.046	21.406	21.143		SeXTH 21	23.772	23.826	23.657		SeXTH 21	23.835	23.854	23.816		SeXTH 21	20.947	20.91	20.984		SeXTH 21	20.611	20.619	20.619
SeXTH 22	24.401	24.163	24.204		SeXTH 22	24.296	24.452	24.394		SeXTH 22	24.221	24.255	24.318		SeXTH 22	24.386	24.452	24.517		SeXTH 22	24.652	24.995	24.983		SeXTH 22	25.173	25.591	25.192		SeXTH 22	25.117	25.115	25.13		SeXTH 22	25.304	25.463	25.259		SeXTH 22	24.73	24.669	24.621		SeXTH 22	24.914	24.846	24.835
SeXTH 23	35.926	35.626	35.58		SeXTH 23	31.631	31.647	31.639		SeXTH 23	35.826	35.593	35.754		SeXTH 23	34.668	34.563	34.883		SeXTH 23	36.188	36.329	36.275		SeXTH 23	35.572	35.049	35.172		SeXTH 23	38.837	38.531	38.51		SeXTH 23	32.45	32.46	32.484		SeXTH 23	37.608	37.326	37.768		SeXTH 23	33.062	33.057	33.066
SeXTH 24	21.591	21.452	21.507		SeXTH 24	21.079	21.071	21.075		SeXTH 24	21.472	21.458	21.597		SeXTH 24	21.726	21.75	21.789		SeXTH 24	21.537	21.472	21.614		SeXTH 24	22.06	22.148	22.342		SeXTH 24	23.817	23.97	23.897		SeXTH 24	24.553	24.53	24.501		SeXTH 24	21.073	21.147	21.11		SeXTH 24	21.818	21.608	21.943
SeXTH 25	22.181	22.617	22.863		SeXTH 25	24.512	24.415	24.608		SeXTH 25	23.737	23.733	23.732		SeXTH 25	23.666	23.629	23.901		SeXTH 25	24.261	24.215	24.282		SeXTH 25	27.083	27	27.042		SeXTH 25	25.05	25.03	25.028		SeXTH 25	27.21	27.267	27.344		SeXTH 25	24.355	24.204	24.368		SeXTH 25	26.294	26.145	26.419
SeXTH 26	20.267	20.229	20.19		SeXTH 26	20.281	20.285	20.283		SeXTH 26	20.025	20.257	20.118		SeXTH 26	20.338	20.375	20.391		SeXTH 26	21.08	21.223	21.089		SeXTH 26	21.294	21.45	21.909		SeXTH 26	22.464	22.048	22.51		SeXTH 26	24.321	24.275	24.298		SeXTH 26	19.944	19.972	19.915		SeXTH 26	20.268	20.245	20.269
SeXTH 27	20.307	20.332	20.425		SeXTH 27	20.375	20.342	20.309		SeXTH 27	20.091	20.128	20.27		SeXTH 27	20.196	20.184	20.426		SeXTH 27	21.128	21.27	21.224		SeXTH 27	21.16	21.706	21.786		SeXTH 27	22.491	22.512	22.394		SeXTH 27	23.74	23.753	23.767		SeXTH 27	20.18	20.28	20.18		SeXTH 27	20.165	20.205	20.427
SeXTH 28	33.925	33.893	33.861		SeXTH 28	32.763	32.76	32.766		SeXTH 28	33.65	33.583	33.634		SeXTH 28	34.732	34.753	34.71		SeXTH 28	33.745	33.759	33.79		SeXTH 28	36.371	36.326	36.35		SeXTH 28	34.986	34.731	34.641		SeXTH 28	36.008	36.167	36.383		SeXTH 28	34.986	34.731	34.859		SeXTH 28	36.805	36.713	36.621
SeXTH 29	22.263	22.413	22.354		SeXTH 29	24.235	24.161	24.309		SeXTH 29	23.782	23.707	23.79		SeXTH 29	23.856	23.902	23.911		SeXTH 29	24.83	24.778	24.778		SeXTH 29	25.189	25.262	25.115		SeXTH 29	24.259	24.164	24.227		SeXTH 29	25.168	25.522	25.306		SeXTH 29	23.33	23.382	23.983		SeXTH 29	25.14	25.191	25.184
SeXTH 30	21.859	21.96	21.91		SeXTH 30	22.888	22.881	22.814		SeXTH 30	22.078	22.072	22.04		SeXTH 30	22.046	22.034	22.073		SeXTH 30	22.676	22.762	22.799		SeXTH 30	23.531	23.683	23.55		SeXTH 30	23.854	23.951	23.75		SeXTH 30	26.05	26.019	25.998		SeXTH 30	21.776	21.704	21.74		SeXTH 30	23.404	23.45	23.485
SeXTH 31	23.444	23.46	23.67		SeXTH 31	23.913	24.035	23.974		SeXTH 31	23.198	23.312	23.239		SeXTH 31	23.656	23.54	23.458		SeXTH 31	24.503	24.49	24.632		SeXTH 31	24.777	24.799	24.781		SeXTH 31	26.09	26.013	26.167		SeXTH 31	26.349	26.574	26.878		SeXTH 31	22.794	22.659	22.724		SeXTH 31	24.886	24.518	24.65
SeXTH 32	21.917	21.932	21.925		SeXTH 32	22.995	22.895	22.945		SeXTH 32	22.7	22.436	22.467		SeXTH 32	23.848	23.937	23.758		SeXTH 32	22.974	22.706	22.777		SeXTH 32	22.545	22.808	22.432		SeXTH 32	24.351	24.477	24.287		SeXTH 32	26.23	26.385	26.141		SeXTH 32	22.995	22.942	22.969		SeXTH 32	25.091	25.074	25.121
SeXTH 33	33.413	33.058	33.247		SeXTH 33	34.937	34.854	34.206		SeXTH 33	32.273	32.256	32.262		SeXTH 33	34.636	34.985	34.287		SeXTH 33	33.674	33.597	33.513		SeXTH 33	34.207	34.114	34.238		SeXTH 33	33.606	33.714	33.418		SeXTH 33	33.29	33.312	33.1		SeXTH 33	34.941	34.999	34.987		SeXTH 33	33.472	33.443	33.414
SeXTH 34	32.641	32.226	32.202		SeXTH 34	33.596	33.494	33.591		SeXTH 34	33.492	33.12	33.52		SeXTH 34	34.492	34.12	33.952		SeXTH 34	31.964	31.988	31.991		SeXTH 34	34.301	34.562	34.41		SeXTH 34	34.503	34.522	34.496		SeXTH 34	32.543	32.515	32.625		SeXTH 34	33.931	33.965	33.948		SeXTH 34	33.276	33.085	33.106
SeXTH 35	31.36	31.241	31.398		SeXTH 35	32.672	32.847	32.648		SeXTH 35	31.484	31.7	31.592		SeXTH 35	32.973	32.844	32.909		SeXTH 35	33.484	33.5	33.592		SeXTH 35	33.973	33.844	33.909		SeXTH 35	33.076	33.351	33.214		SeXTH 35	35.473	35.293	35.213		SeXTH 35	34.283	34.351	34.214		SeXTH 35	35.473	35.293	35.113
[truncated: 32 more columns]

## Sheet: Drought Stress Raw Data
Supplemetary file 3: The RT-qPCR raw data.
Root Ct-values for 0h, drought					Stem Ct-values for 0h, drought					Root Ct-values for 6h, drought					Stem Ct-values for 6h, drought					Root Ct-values for 24h, drought					Stem Ct-values for 24h, drought					Root Ct-values for 48h, drought					Shoot Ct-values for 48h, drought
Gene	Rep.1	Rep.2	Rep.3		Gene	Rep.1	Rep.2	Rep.3		Gene	Rep.1	Rep.2	Rep.3		Gene	Rep.1	Rep.2	Rep.3		Gene	Rep.1	Rep.2	Rep.3		Gene	Rep.1	Rep.2	Rep.3		Gene	Rep.1	Rep.2	Rep.3		Gene	Rep.1	Rep.2	Rep.3
UBC	19.814	19.862	19.821		UBC	19.17	19.05	19.189		UBC	20.92	20.989	20.902		UBC	20.261	20.332	20.247		UBC	21.77	21.759	21.734		UBC	21.023	21.022	21.003		UBC	20.873	20.855	20.864		UBC	20.094	20.059	20.041
SeXTH 1	21.263	21.119	21.234		SeXTH 1	22.545	22.588	22.632		SeXTH 1	22.837	22.894	22.779		SeXTH 1	23.489	23.455	23.579		SeXTH 1	27.231	27.371	27.511		SeXTH 1	28.325	28.322	28.273		SeXTH 1	21.405	21.433	21.361		SeXTH 1	22.63	22.398	22.404
SeXTH 2	19.858	19.871	19.884		SeXTH 2	20.524	20.951	21.311		SeXTH 2	22.343	22.044	22.258		SeXTH 2	22.972	22.924	22.9		SeXTH 2	26.554	26.456	26.697		SeXTH 2	28.387	28.176	28.097		SeXTH 2	20.746	20.664	20.582		SeXTH 2	22.425	22.124	22.312
SeXTH 3	19.758	19.612	19.657		SeXTH 3	19.685	19.878	20.185		SeXTH 3	21.35	21.58	21.561		SeXTH 3	21.296	21.161	21.712		SeXTH 3	25.927	25.823	25.978		SeXTH 3	26.905	26.853	26.722		SeXTH 3	19.863	19.974	19.752		SeXTH 3	21.309	21.294	21.42
SeXTH 4	21.814	21.915	21.815		SeXTH 4	26.171	26.336	26.346		SeXTH 4	23.92	23.924	23.953		SeXTH 4	27.097	27.122	27.106		SeXTH 4	28.067	28.122	28.04		SeXTH 4	28.791	28.957	29.217		SeXTH 4	21.461	21.393	21.373		SeXTH 4	22.893	22.821	22.953
SeXTH 5	21.816	21.809	21.744		SeXTH 5	26.22	26.363	26.321		SeXTH 5	23.813	23.942	23.907		SeXTH 5	27.239	27.35	27.073		SeXTH 5	26.343	26.345	26.335		SeXTH 5	28.837	28.837	28.837		SeXTH 5	21.375	21.381	21.345		SeXTH 5	22.976	22.844	22.949
SeXTH 6	22.993	23.004	23.143		SeXTH 6	27.94	27.934	27.931		SeXTH 6	25.514	25.551	25.586		SeXTH 6	27.489	27.674	27.304		SeXTH 6	27.794	27.953	27.926		SeXTH 6	31.372	31.11	31.241		SeXTH 6	23.665	23.645	23.718		SeXTH 6	24.345	24.396	24.393
SeXTH 7	19.496	19.69	19.504		SeXTH 7	23.744	23.945	23.786		SeXTH 7	21.581	21.619	21.737		SeXTH 7	24.781	24.836	24.953		SeXTH 7	24.217	24.227	24.266		SeXTH 7	26.68	26.598	26.665		SeXTH 7	19.175	19.179	19.13		SeXTH 7	20.362	20.344	20.399
SeXTH 8	19.537	19.527	19.562		SeXTH 8	23.949	23.91	23.932		SeXTH 8	21.637	21.59	21.693		SeXTH 8	24.857	24.921	24.984		SeXTH 8	24.272	24.203	24.177		SeXTH 8	26.74	26.904	26.681		SeXTH 8	19.357	19.424	19.428		SeXTH 8	20.571	20.472	20.419
SeXTH 9	24.186	24.07	24.128		SeXTH 9	27.783	27.763	27.802		SeXTH 9	26.081	26.055	26.117		SeXTH 9	28.794	28.944	28.643		SeXTH 9	28.819	28.661	28.976		SeXTH 9	30.835	30.942	31.374		SeXTH 9	24.41	24.538	24.381		SeXTH 9	24.578	24.737	24.559
SeXTH 10	24.799	24.978	24.889		SeXTH 10	20.989	20.938	20.999		SeXTH 10	26.762	26.893	26.91		SeXTH 10	22.975	22.966	22.959		SeXTH 10	32.398	32.693	32.988		SeXTH 10	25.301	25.352	25.297		SeXTH 10	30.498	30.843	30.658		SeXTH 10	22.525	22.693	22.5
SeXTH 11	24.84	24.993	24.98		SeXTH 11	20.948	20.923	20.943		SeXTH 11	26.852	26.87	26.978		SeXTH 11	22.967	22.963	22.975		SeXTH 11	33.073	33.55	33.572		SeXTH 11	25.328	25.312	25.295		SeXTH 11	30.802	30.911	30.857		SeXTH 11	22.538	22.488	22.522
SeXTH 12	19.403	19.292	19.272		SeXTH 12	21.073	21.089	21.318		SeXTH 12	21.19	21.16	21.422		SeXTH 12	22.834	22.682	22.652		SeXTH 12	24.309	24.266	24.19		SeXTH 12	25.779	25.611	25.687		SeXTH 12	20.53	20.586	20.624		SeXTH 12	22.076	22.263	22.166
SeXTH 13	20.113	20.17	20.169		SeXTH 13	22.216	22.194	22.212		SeXTH 13	22.25	22.35	22.319		SeXTH 13	23.715	23.623	23.708		SeXTH 13	25.906	25.833	25.87		SeXTH 13	26.648	26.752	26.675		SeXTH 13	21.815	21.872	21.772		SeXTH 13	23.361	23.508	23.373
SeXTH 14	18.58	18.578	18.673		SeXTH 14	20.357	20.197	20.286		SeXTH 14	20.71	20.715	20.825		SeXTH 14	21.729	21.513	21.568		SeXTH 14	25.47	25.311	25.396		SeXTH 14	24.108	24.018	24.052		SeXTH 14	21.427	21.496	21.416		SeXTH 14	20.614	20.745	20.668
SeXTH 15	32.432	32.24	32.289		SeXTH 15	32.542	32.751	32.332		SeXTH 15	30.586	30.581	30.761		SeXTH 15	34.374	34.752	34.563		SeXTH 15	36.057	36.978	36.518		SeXTH 15	32.966	32.951	32.968		SeXTH 15	32.429	32.612	32.795		SeXTH 15	31.222	31.097	31.817
SeXTH 16	28.811	28.757	28.703		SeXTH 16	31.679	31.531	31.826		SeXTH 16	29.067	29.13	29.301		SeXTH 16	32.097	32.213	31.981		SeXTH 16	31.326	31.561	31.305		SeXTH 16	29.69	29.891	29.794		SeXTH 16	29.374	29.094	29.012		SeXTH 16	28.287	28.181	28.154
SeXTH 17	22.95	22.989	23.036		SeXTH 17	30.041	29.934	30.221		SeXTH 17	24.483	24.388	24.435		SeXTH 17	30.767	30.71	30.421		SeXTH 17	28.311	28.401	28.296		SeXTH 17	32.533	32.1	32.901		SeXTH 17	23.833	23.732	23.783		SeXTH 17	27.167	27.18	27.154
SeXTH 18	21.189	21.155	21.279		SeXTH 18	20.904	20.951	21.117		SeXTH 18	22.628	22.458	22.498		SeXTH 18	22.3	22.285	22.155		SeXTH 18	26.435	26.37	26.432		SeXTH 18	24.543	24.674	24.626		SeXTH 18	23.881	23.932	23.946		SeXTH 18	22.493	22.387	22.518
SeXTH 19	19.971	19.197	19.584		SeXTH 19	19.92	19.883	19.846		SeXTH 19	21.728	21.813	21.782		SeXTH 19	21.215	21.445	21.254		SeXTH 19	25.368	25.448	25.448		SeXTH 19	23.53	23.55	23.709		SeXTH 19	23.08	23.71	23.395		SeXTH 19	21.396	21.423	21.352
SeXTH 20	18.269	18.188	18.222		SeXTH 20	19.188	19.104	19.144		SeXTH 20	19.647	19.558	19.53		SeXTH 20	20.305	20.336	20.354		SeXTH 20	22.822	22.743	22.774		SeXTH 20	25.508	25.597	25.663		SeXTH 20	18.616	18.538	18.647		SeXTH 20	19.443	19.277	19.399
SeXTH 21	19.965	19.986	19.944		SeXTH 21	20.136	20.135	20.12		SeXTH 21	21.451	21.455	21.589		SeXTH 21	21.267	21.301	21.295		SeXTH 21	24.412	24.482	24.468		SeXTH 21	26.828	26.996	26.838		SeXTH 21	20.738	20.735	20.74		SeXTH 21	20.51	20.521	20.616
SeXTH 22	23.106	23.094	23.117		SeXTH 22	23.273	23.164	23.13		SeXTH 22	24.449	24.448	24.596		SeXTH 22	24.261	24.218	24.404		SeXTH 22	27.801	27.791	27.78		SeXTH 22	27.958	28.019	27.955		SeXTH 22	25.576	25.482	25.793		SeXTH 22	25.499	25.348	25.135
SeXTH 23	32.616	32.761	32.689		SeXTH 23	32.019	32.02	32.017		SeXTH 23	33.344	33.28	33.407		SeXTH 23	34.543	34.642	34.443		SeXTH 23	37.243	37.375	36.111		SeXTH 23	33.578	33.59	33.561		SeXTH 23	33.424	33.588	33.274		SeXTH 23	32.241	32.348	32.341
SeXTH 24	19.489	19.487	19.315		SeXTH 24	20.96	20.959	20.961		SeXTH 24	20.985	20.98	20.86		SeXTH 24	22.127	22.088	22.053		SeXTH 24	25.543	25.475	25.489		SeXTH 24	26.973	26.805	26.864		SeXTH 24	22.486	22.516	22.495		SeXTH 24	20.991	20.98	21.004
SeXTH 25	22.291	22.358	22.32		SeXTH 25	24.761	24.861	24.845		SeXTH 25	23.742	23.752	23.749		SeXTH 25	25.961	25.97	25.999		SeXTH 25	28.925	28.883	28.767		SeXTH 25	28.897	28.935	28.972		SeXTH 25	26.141	26.135	26.368		SeXTH 25	25.744	25.726	25.762
SeXTH 26	18.964	19.193	19.172		SeXTH 26	20.448	20.322	20.377		SeXTH 26	20.473	20.576	20.572		SeXTH 26	21.539	21.492	21.547		SeXTH 26	24.163	24.183	24.202		SeXTH 26	26.693	26.9	26.716		SeXTH 26	19.598	19.735	19.596		SeXTH 26	20.662	20.804	20.879
SeXTH 27	19.034	19.099	19.115		SeXTH 27	20.649	20.709	20.588		SeXTH 27	20.425	20.564	20.776		SeXTH 27	21.4	21.504	21.526		SeXTH 27	24.216	24.078	24.241		SeXTH 27	26.917	26.674	26.865		SeXTH 27	19.603	19.663	19.615		SeXTH 27	20.843	20.834	20.892
SeXTH 28	34.389	34.461	34.325		SeXTH 28	34.079	34.348	34.409		SeXTH 28	34.263	34.177	34.348		SeXTH 28	34.939	34.471	34.705		SeXTH 28	35.673	35.677	35.648		SeXTH 28	35.939	35.471	35.705		SeXTH 28	34.263	34.177	34.348		SeXTH 28	31.79	31.716	31.696
SeXTH 29	23.241	23.245	23.031		SeXTH 29	23.124	23.184	23.002		SeXTH 29	24.075	24.127	24.014		SeXTH 29	24.179	24.181	24.177		SeXTH 29	27.71	27.932	27.809		SeXTH 29	27.638	27.628	27.641		SeXTH 29	26.39	26.558	26.671		SeXTH 29	23.377	23.473	23.377
SeXTH 30	20.981	20.982	20.899		SeXTH 30	23.059	23.097	23.025		SeXTH 30	22.28	22.359	22.38		SeXTH 30	24.034	24.02	24.055		SeXTH 30	24.9	24.818	25.037		SeXTH 30	28.22	28.138	28.268		SeXTH 30	21.458	21.643	21.15		SeXTH 30	22.734	22.736	22.725
SeXTH 31	22.681	22.512	22.642		SeXTH 31	24.135	24.082	24.109		SeXTH 31	23.172	23.174	23.169		SeXTH 31	25.238	25.303	25.26		SeXTH 31	27.299	27.266	27.333		SeXTH 31	29.692	29.976	29.595		SeXTH 31	23.231	23.215	23.247		SeXTH 31	23.102	23.115	23.341
SeXTH 32	21.378	21.307	21.282		SeXTH 32	24.971	24.987	24.955		SeXTH 32	24.289	24.298	24.28		SeXTH 32	25.541	25.746	25.95		SeXTH 32	29.039	29.049	29.059		SeXTH 32	31.8	31.804	31.797		SeXTH 32	19.961	19.741	19.851		SeXTH 32	20.428	20.404	20.379
SeXTH 33	34.174	34.19	34.005		SeXTH 33	33.517	33.694	33.717		SeXTH 33	32.602	32.709	32.686		SeXTH 33	34.762	34.62	34.478		SeXTH 33	34.976	34.962	34.939		SeXTH 33	34.791	34.789	34.75		SeXTH 33	36.365	36.312	36.417		SeXTH 33	35.383	35.561	35.204
SeXTH 34	34.01	34.077	33.842		SeXTH 34	33.186	33.345	33.266		SeXTH 34	32.276	32.072	32.174		SeXTH 34	33.678	33.498	33.858		SeXTH 34	34.98	34.962	34.997		SeXTH 34	34.531	34.546	34.496		SeXTH 34	34.271	34.597	34.923		SeXTH 34	34.444	34.419	34.47
SeXTH 35	33.435	33.569	33.402		SeXTH 35	34.477	34.022	34.932		SeXTH 35	32.633	32.806	32.459		SeXTH 35	33.382	33.689	33.486		SeXTH 35	34.914	34.915	34.916		SeXTH 35	33.957	33.947	33.909		SeXTH 35	33.412	33.326	33.369		SeXTH 35	33.057	33.047	33.09
