# Supplementary material for: Transcriptome-wide characterization and functional analysis of Xyloglucan endo-transglycosylase/hydrolase (XTH) gene family of Salicornia europaea L. under salinity and drought stress
Source: BMC Plant Biol. 2021 Oct 25;21:491. doi: 10.1186/s12870-021-03269-y (PMC8547092; doi:10.1186/s12870-021-03269-y)
Supplement: Supplementary file 5 — Additional file 5: Supplementary file 5. The HMMER validation of the number of SeXTH genes present in S. europaea. [file 12870_2021_3269_MOESM5_ESM.xlsx]

## Sheet: family_res
Supplementary file 5: The HMMER validation of the number of SeXTH genes present in Salicornia europaea.
# Copyright (c) 2009 Genome Research Ltd
# Authors: Jaina Mistry (jaina@ebi.ac.uk),
# Rob Finn (rdf@ebi.ac.uk)
# <seq id> <alignment start> <alignment end> <envelope start> <envelope end> <hmm acc> <hmm name> <type> <hmm start> <hmm end> <hmm length> <bit score> <E-value> <significance> <clan>												# <seq id> <alignment start> <alignment end> <envelope start> <envelope end> <hmm acc> <hmm name> <type> <hmm start> <hmm end> <hmm length> <bit score> <E-value> <significance> <clan>												# <seq id> <alignment start> <alignment end> <envelope start> <envelope end> <hmm acc> <hmm name> <type> <hmm start> <hmm end> <hmm length> <bit score> <E-value> <significance> <clan>												# <seq id> <alignment start> <alignment end> <envelope start> <envelope end> <hmm acc> <hmm name> <type> <hmm start> <hmm end> <hmm length> <bit score> <E-value> <significance> <clan>
SeXTH1 24 203 23 204 PF00722.22 Glyco_hydro_16 Domain 2 177 178 211.5 6.2e-63 1 CL0004												AtXTH1 37 214 36 215 PF00722.22 Glyco_hydro_16 Domain 2 177 178 201.4 7.7e-60 1 CL0004												Medtr4g128410.1 26 206 25 206 PF00722.22 Glyco_hydro_16 Domain 2 178 178 207.2 1.3e-61 1 CL0004												NtXTH1 32 212 31 212 PF00722.22 Glyco_hydro_16 Domain 2 178 178 194.0 1.5e-57 1 CL0004
SeXTH1 230 274 228 274 PF06955.13 XET_C Family 2 47 47 67.8 5.5e-19 1 CL0004												AtXTH1 241 288 240 288 PF06955.13 XET_C Family 2 47 47 61.2 6.4e-17 1 CL0004												Medtr4g128410.1 236 280 234 280 PF06955.13 XET_C Family 2 47 47 72.4 2e-20 1 CL0004												NtXTH1 240 288 239 288 PF06955.13 XET_C Family 2 47 47 58.3 5e-16 1 CL0004
SeXTH2 8 187 7 188 PF00722.22 Glyco_hydro_16 Domain 2 177 178 211.8 5.1e-63 1 CL0004												AtXTH2 33 211 32 212 PF00722.22 Glyco_hydro_16 Domain 2 177 178 198.6 5.9e-59 1 CL0004												Medtr7g093530.1 25 204 24 205 PF00722.22 Glyco_hydro_16 Domain 2 177 178 209.3 3e-62 1 CL0004												NtXTH2 3 137 1 138 PF00722.22 Glyco_hydro_16 Domain 49 177 178 145.9 8.7e-43 1 CL0004
SeXTH2 214 258 212 258 PF06955.13 XET_C Family 2 47 47 67.9 5e-19 1 CL0004												AtXTH2 242 288 240 288 PF06955.13 XET_C Family 3 47 47 61.0 7.1e-17 1 CL0004												Medtr7g093530.1 235 279 234 279 PF06955.13 XET_C Family 2 47 47 77.2 6.1e-22 1 CL0004												NtXTH2 166 213 165 213 PF06955.13 XET_C Family 2 47 47 59.1 2.8e-16 1 CL0004
SeXTH3 24 203 23 204 PF00722.22 Glyco_hydro_16 Domain 2 177 178 210.5 1.3e-62 1 CL0004												AtXTH3 36 212 35 213 PF00722.22 Glyco_hydro_16 Domain 2 177 178 192.2 5.2e-57 1 CL0004												Medtr4g128570.1 32 211 31 212 PF00722.22 Glyco_hydro_16 Domain 2 177 178 210.8 1e-62 1 CL0004												NtXTH3 28 209 26 210 PF00722.22 Glyco_hydro_16 Domain 3 177 178 173.6 2.8e-51 1 CL0004
SeXTH3 236 280 235 280 PF06955.13 XET_C Family 2 47 47 67.9 5.2e-19 1 CL0004												AtXTH3 242 289 241 289 PF06955.13 XET_C Family 2 47 47 54.8 6.1e-15 1 CL0004												Medtr4g128570.1 228 272 226 272 PF06955.13 XET_C Family 2 47 47 72.3 2.1e-20 1 CL0004												NtXTH3 238 285 237 285 PF06955.13 XET_C Family 2 47 47 57.1 1.2e-15 1 CL0004
SeXTH4 14 194 13 194 PF00722.22 Glyco_hydro_16 Domain 2 178 178 212.7 2.6e-63 1 CL0004												AtXTH4 36 215 35 216 PF00722.22 Glyco_hydro_16 Domain 2 177 178 199.3 3.6e-59 1 CL0004												Medtr4g128580.1 27 207 26 207 PF00722.22 Glyco_hydro_16 Domain 2 178 178 210.2 1.6e-62 1 CL0004												NtXTH4 36 216 33 217 PF00722.22 Glyco_hydro_16 Domain 4 177 178 176.9 2.6e-52 1 CL0004
SeXTH4 223 267 222 267 PF06955.13 XET_C Family 2 47 47 75.4 2.4e-21 1 CL0004												AtXTH4 245 290 241 290 PF06955.13 XET_C Family 4 47 47 62.3 2.8e-17 1 CL0004												Medtr4g128580.1 241 285 240 285 PF06955.13 XET_C Family 2 47 47 78.2 3.1e-22 1 CL0004												NtXTH4 245 292 244 292 PF06955.13 XET_C Family 2 47 47 56.4 1.9e-15 1 CL0004
SeXTH5 26 206 25 206 PF00722.22 Glyco_hydro_16 Domain 2 178 178 212.5 3e-63 1 CL0004												AtXTH5 33 212 32 213 PF00722.22 Glyco_hydro_16 Domain 2 177 178 197.4 1.3e-58 1 CL0004												Medtr4g128590.1 59 196 54 196 PF00722.22 Glyco_hydro_16 Domain 44 178 178 167.4 2.1e-49 1 CL0004												NtXTH5 36 216 33 217 PF00722.22 Glyco_hydro_16 Domain 4 177 178 177.6 1.6e-52 1 CL0004
SeXTH5 235 279 234 279 PF06955.13 XET_C Family 2 47 47 75.3 2.5e-21 1 CL0004												AtXTH5 240 287 239 287 PF06955.13 XET_C Family 2 47 47 70.2 9.5e-20 1 CL0004												Medtr4g128590.1 231 275 230 275 PF06955.13 XET_C Family 2 47 47 80.0 8e-23 1 CL0004												NtXTH5 245 292 244 292 PF06955.13 XET_C Family 2 47 47 56.4 1.9e-15 1 CL0004
SeXTH6 3 167 1 167 PF00722.22 Glyco_hydro_16 Domain 17 178 178 204.6 8.2e-61 1 CL0004												AtXTH6 37 217 35 217 PF00722.22 Glyco_hydro_16 Domain 3 178 178 196.9 1.8e-58 1 CL0004												Medtr4g128400.1 31 208 28 209 PF00722.22 Glyco_hydro_16 Domain 4 177 178 196.7 2.2e-58 1 CL0004												NtXTH6 36 217 34 218 PF00722.22 Glyco_hydro_16 Domain 3 177 178 176.3 4.1e-52 1 CL0004
SeXTH6 196 240 195 240 PF06955.13 XET_C Family 2 47 47 75.6 2e-21 1 CL0004												AtXTH6 243 290 242 290 PF06955.13 XET_C Family 2 47 47 67.4 7.4e-19 1 CL0004												Medtr4g128400.1 239 283 235 283 PF06955.13 XET_C Family 2 47 47 71.9 2.8e-20 1 CL0004												NtXTH6 246 293 245 293 PF06955.13 XET_C Family 2 47 47 48.0 8.1e-13 1 CL0004
SeXTH7 26 206 25 206 PF00722.22 Glyco_hydro_16 Domain 2 178 178 213.0 2.1e-63 1 CL0004												AtXTH7 35 216 34 216 PF00722.22 Glyco_hydro_16 Domain 2 178 178 193.4 2.3e-57 1 CL0004												Medtr4g126920.1 26 205 25 206 PF00722.22 Glyco_hydro_16 Domain 2 177 178 199.0 4.2e-59 1 CL0004												NtXTH7 40 214 31 215 PF00722.22 Glyco_hydro_16 Domain 10 177 178 175.8 5.9e-52 1 CL0004
SeXTH7 235 279 234 279 PF06955.13 XET_C Family 2 47 47 75.2 2.6e-21 1 CL0004												AtXTH7 242 289 241 289 PF06955.13 XET_C Family 2 47 47 71.5 3.8e-20 1 CL0004												Medtr4g126920.1 237 281 236 281 PF06955.13 XET_C Family 2 47 47 80.2 7.2e-23 1 CL0004												NtXTH7 243 290 242 290 PF06955.13 XET_C Family 2 47 47 47.0 1.7e-12 1 CL0004
SeXTH8 26 206 25 206 PF00722.22 Glyco_hydro_16 Domain 2 178 178 213.0 2.1e-63 1 CL0004												AtXTH8 39 223 38 224 PF00722.22 Glyco_hydro_16 Domain 2 177 178 190.2 2.2e-56 1 CL0004												Medtr2g038705.1 27 206 26 207 PF00722.22 Glyco_hydro_16 Domain 2 177 178 205.3 5e-61 1 CL0004												NtXTH8 14 165 5 165 PF00722.22 Glyco_hydro_16 Domain 31 178 178 180.1 2.8e-53 1 CL0004
SeXTH8 235 279 234 279 PF06955.13 XET_C Family 2 47 47 75.2 2.6e-21 1 CL0004												AtXTH8 252 299 251 299 PF06955.13 XET_C Family 2 47 47 56.0 2.6e-15 1 CL0004												Medtr2g038705.1 242 286 241 286 PF06955.13 XET_C Family 2 47 47 74.1 6e-21 1 CL0004												NtXTH8 191 238 190 238 PF06955.13 XET_C Family 2 47 47 68.0 4.5e-19 1 CL0004
SeXTH9 1 52 1 52 PF00722.22 Glyco_hydro_16 Domain 127 178 178 51.2 1e-13 1 CL0004												AtXTH9 32 207 29 208 PF00722.22 Glyco_hydro_16 Domain 4 177 178 183.9 1.9e-54 1 CL0004												Medtr2g038860.1 27 206 26 207 PF00722.22 Glyco_hydro_16 Domain 2 177 178 205.3 5e-61 1 CL0004												NtXTH9 34 214 32 214 PF00722.22 Glyco_hydro_16 Domain 3 178 178 195.4 5.6e-58 1 CL0004
SeXTH9 81 125 80 125 PF06955.13 XET_C Family 2 47 47 77.2 6.1e-22 1 CL0004												AtXTH9 239 284 236 284 PF06955.13 XET_C Family 4 47 47 59.9 1.6e-16 1 CL0004												Medtr2g038860.1 242 286 241 286 PF06955.13 XET_C Family 2 47 47 74.1 6e-21 1 CL0004												NtXTH9 240 287 239 287 PF06955.13 XET_C Family 2 47 47 66.4 1.5e-18 1 CL0004
SeXTH10 31 212 30 212 PF00722.22 Glyco_hydro_16 Domain 2 178 178 195.1 6.6e-58 1 CL0004												AtXTH10 38 218 37 218 PF00722.22 Glyco_hydro_16 Domain 2 178 178 189.5 3.5e-56 1 CL0004												Medtr8g081040.1 32 212 31 212 PF00722.22 Glyco_hydro_16 Domain 2 178 178 205.9 3.4e-61 1 CL0004												NtXTH10 35 215 33 215 PF00722.22 Glyco_hydro_16 Domain 3 178 178 193.4 2.3e-57 1 CL0004
SeXTH10 239 285 237 285 PF06955.13 XET_C Family 3 47 47 64.0 8.1e-18 1 CL0004												AtXTH10 246 294 245 294 PF06955.13 XET_C Family 2 47 47 57.4 9.4e-16 1 CL0004												Medtr8g081040.1 236 281 235 281 PF06955.13 XET_C Family 2 47 47 63.7 1e-17 1 CL0004												NtXTH10 241 288 240 288 PF06955.13 XET_C Family 2 47 47 66.6 1.3e-18 1 CL0004
SeXTH11 31 212 30 212 PF00722.22 Glyco_hydro_16 Domain 2 178 178 195.1 6.6e-58 1 CL0004												AtXTH11 36 199 34 214 PF00722.22 Glyco_hydro_16 Domain 3 164 178 132.2 1.3e-38 1 CL0004												Medtr8g102220.1 30 206 29 210 PF00722.22 Glyco_hydro_16 Domain 2 174 178 195.7 4.5e-58 1 CL0004												NtXTH11 35 215 33 215 PF00722.22 Glyco_hydro_16 Domain 3 178 178 195.3 6e-58 1 CL0004
SeXTH11 239 285 237 285 PF06955.13 XET_C Family 3 47 47 64.0 8.1e-18 1 CL0004												AtXTH11 230 273 225 273 PF06955.13 XET_C Family 3 47 47 47.5 1.2e-12 1 CL0004												Medtr8g102220.1 226 266 217 266 PF06955.13 XET_C Family 7 47 47 62.6 2.3e-17 1 CL0004												NtXTH11 241 288 240 288 PF06955.13 XET_C Family 2 47 47 67.8 5.2e-19 1 CL0004
SeXTH12 33 205 22 207 PF00722.22 Glyco_hydro_16 Domain 12 176 178 176.2 4.4e-52 1 CL0004												AtXTH12 29 207 27 208 PF00722.22 Glyco_hydro_16 Domain 3 177 178 206.3 2.5e-61 1 CL0004												Medtr3g084620.1 29 209 28 209 PF00722.22 Glyco_hydro_16 Domain 2 178 178 207.8 8.9e-62 1 CL0004												NtXTH12 30 206 28 207 PF00722.22 Glyco_hydro_16 Domain 3 177 178 188.7 6.4e-56 1 CL0004
SeXTH12 248 288 240 288 PF06955.13 XET_C Family 9 47 47 59.8 1.7e-16 1 CL0004												AtXTH12 238 282 237 282 PF06955.13 XET_C Family 2 47 47 74.7 3.9e-21 1 CL0004												Medtr3g084620.1 237 277 228 277 PF06955.13 XET_C Family 7 47 47 61.4 5.4e-17 1 CL0004												NtXTH12 242 289 241 289 PF06955.13 XET_C Family 2 47 47 64.2 7e-18 1 CL0004
SeXTH13 38 210 27 212 PF00722.22 Glyco_hydro_16 Domain 12 176 178 176.5 3.6e-52 1 CL0004												AtXTH13 27 206 26 207 PF00722.22 Glyco_hydro_16 Domain 2 177 178 207.6 1e-61 1 CL0004												Medtr3g084630.1 29 209 28 209 PF00722.22 Glyco_hydro_16 Domain 2 178 178 207.8 8.9e-62 1 CL0004												NtXTH13 30 206 28 207 PF00722.22 Glyco_hydro_16 Domain 3 177 178 190.0 2.5e-56 1 CL0004
SeXTH13 257 293 245 293 PF06955.13 XET_C Family 10 47 47 60.0 1.5e-16 1 CL0004												AtXTH13 237 281 236 281 PF06955.13 XET_C Family 2 47 47 73.6 8.3e-21 1 CL0004												Medtr3g084630.1 237 277 228 277 PF06955.13 XET_C Family 7 47 47 61.4 5.4e-17 1 CL0004												NtXTH13 243 289 241 289 PF06955.13 XET_C Family 3 47 47 63.8 9.5e-18 1 CL0004
SeXTH14 3 117 1 117 PF00722.22 Glyco_hydro_16 Domain 65 178 178 143.2 5.7e-42 1 CL0004												AtXTH14 32 210 30 211 PF00722.22 Glyco_hydro_16 Domain 3 177 178 206.8 1.8e-61 1 CL0004												Medtr7g084750.1 33 213 32 213 PF00722.22 Glyco_hydro_16 Domain 2 178 178 194.2 1.3e-57 1 CL0004												NtXTH14 25 201 23 202 PF00722.22 Glyco_hydro_16 Domain 3 177 178 192.7 3.7e-57 1 CL0004
SeXTH14 146 186 139 186 PF06955.13 XET_C Family 8 47 47 62.8 1.9e-17 1 CL0004												AtXTH14 241 285 240 285 PF06955.13 XET_C Family 2 47 47 70.9 5.7e-20 1 CL0004												Medtr7g084750.1 241 287 239 287 PF06955.13 XET_C Family 3 47 47 67.4 7e-19 1 CL0004												NtXTH14 237 281 234 281 PF06955.13 XET_C Family 5 47 47 52.4 3.6e-14 1 CL0004
SeXTH15 31 211 30 211 PF00722.22 Glyco_hydro_16 Domain 2 178 178 201.9 5.7e-60 1 CL0004												AtXTH15 30 209 28 209 PF00722.22 Glyco_hydro_16 Domain 3 178 178 205.0 6.3e-61 1 CL0004												Medtr6g033055.1 33 213 32 213 PF00722.22 Glyco_hydro_16 Domain 2 178 178 191.8 6.9e-57 1 CL0004												NtXTH15 30 206 28 207 PF00722.22 Glyco_hydro_16 Domain 3 177 178 193.4 2.3e-57 1 CL0004
SeXTH15 240 280 233 280 PF06955.13 XET_C Family 8 47 47 61.9 3.7e-17 1 CL0004												AtXTH15 247 284 238 284 PF06955.13 XET_C Family 10 47 47 61.1 6.8e-17 1 CL0004												Medtr6g033055.1 240 287 239 287 PF06955.13 XET_C Family 2 47 47 67.8 5.3e-19 1 CL0004												NtXTH15 243 286 240 286 PF06955.13 XET_C Family 6 47 47 50.3 1.6e-13 1 CL0004
SeXTH16 126 304 124 305 PF00722.22 Glyco_hydro_16 Domain 3 177 178 202.5 3.7e-60 1 CL0004												AtXTH16 28 208 27 208 PF00722.22 Glyco_hydro_16 Domain 2 178 178 205.7 3.7e-61 1 CL0004												Medtr6g033085.1 33 213 32 213 PF00722.22 Glyco_hydro_16 Domain 2 178 178 194.2 1.3e-57 1 CL0004												NtXTH16 30 209 29 210 PF00722.22 Glyco_hydro_16 Domain 2 177 178 200.6 1.4e-59 1 CL0004
SeXTH16 340 382 338 382 PF06955.13 XET_C Family 4 47 47 69.0 2.2e-19 1 CL0004												AtXTH16 245 286 240 286 PF06955.13 XET_C Family 5 47 47 64.4 6.1e-18 1 CL0004												Medtr6g033085.1 240 287 239 287 PF06955.13 XET_C Family 2 47 47 67.9 5e-19 1 CL0004												NtXTH16 238 284 236 284 PF06955.13 XET_C Family 3 47 47 64.7 5.1e-18 1 CL0004
SeXTH17 126 304 124 305 PF00722.22 Glyco_hydro_16 Domain 3 177 178 202.5 3.7e-60 1 CL0004												AtXTH17 32 211 29 211 PF00722.22 Glyco_hydro_16 Domain 4 178 178 196.9 2e-58 1 CL0004												Medtr7g084760.1 33 213 32 213 PF00722.22 Glyco_hydro_16 Domain 2 178 178 200.8 1.2e-59 1 CL0004												NtXTH17 33 212 32 213 PF00722.22 Glyco_hydro_16 Domain 2 177 178 200.3 1.7e-59 1 CL0004
SeXTH17 340 382 338 382 PF06955.13 XET_C Family 4 47 47 69.0 2.2e-19 1 CL0004												AtXTH17 236 281 235 281 PF06955.13 XET_C Family 2 47 47 69.9 1.2e-19 1 CL0004												Medtr7g084760.1 240 287 239 287 PF06955.13 XET_C Family 2 47 47 69.1 2.1e-19 1 CL0004												NtXTH17 241 287 239 287 PF06955.13 XET_C Family 3 47 47 63.9 8.7e-18 1 CL0004
SeXTH18 27 202 24 203 PF00722.22 Glyco_hydro_16 Domain 4 177 178 194.2 1.3e-57 1 CL0004												AtXTH18 4 131 1 131 PF00722.22 Glyco_hydro_16 Domain 52 178 178 154.0 2.9e-45 1 CL0004												Medtr7g084770.1 33 213 32 213 PF00722.22 Glyco_hydro_16 Domain 2 178 178 200.8 1.2e-59 1 CL0004												NtXTH18 34 212 32 213 PF00722.22 Glyco_hydro_16 Domain 3 177 178 190.5 1.7e-56 1 CL0004
SeXTH18 248 287 239 287 PF06955.13 XET_C Family 5 47 47 60.6 9.7e-17 1 CL0004												AtXTH18 158 201 155 201 PF06955.13 XET_C Family 3 47 47 66.4 1.4e-18 1 CL0004												Medtr7g084770.1 240 287 239 287 PF06955.13 XET_C Family 2 47 47 68.6 3.1e-19 1 CL0004												NtXTH18 243 289 241 289 PF06955.13 XET_C Family 3 47 47 67.9 5.2e-19 1 CL0004
SeXTH19 27 202 24 203 PF00722.22 Glyco_hydro_16 Domain 4 177 178 191.9 6.3e-57 1 CL0004												AtXTH19 26 206 24 206 PF00722.22 Glyco_hydro_16 Domain 3 178 178 198.1 8.2e-59 1 CL0004												Medtr6g088320.1 27 204 26 205 PF00722.22 Glyco_hydro_16 Domain 2 177 178 188.9 5.4e-56 1 CL0004												NtXTH19 34 212 32 213 PF00722.22 Glyco_hydro_16 Domain 3 177 178 191.9 6.5e-57 1 CL0004
SeXTH19 243 285 238 285 PF06955.13 XET_C Family 5 47 47 59.3 2.4e-16 1 CL0004												AtXTH19 232 276 230 276 PF06955.13 XET_C Family 3 47 47 70.0 1.1e-19 1 CL0004												Medtr6g088320.1 237 283 235 283 PF06955.13 XET_C Family 4 47 47 70.4 8.3e-20 1 CL0004												NtXTH19 243 289 241 289 PF06955.13 XET_C Family 3 47 47 67.9 5.2e-19 1 CL0004
SeXTH20 9 188 8 189 PF00722.22 Glyco_hydro_16 Domain 2 177 178 210.7 1.1e-62 1 CL0004												AtXTH20 31 211 29 211 PF00722.22 Glyco_hydro_16 Domain 3 178 178 195.3 5.8e-58 1 CL0004												Medtr8g102910.1 23 201 22 201 PF00722.22 Glyco_hydro_16 Domain 2 178 178 195.0 7.6e-58 1 CL0004												NtXTH20 2 134 1 135 PF00722.22 Glyco_hydro_16 Domain 48 177 178 163.4 3.6e-48 1 CL0004
SeXTH20 221 265 220 265 PF06955.13 XET_C Family 2 47 47 68.0 4.7e-19 1 CL0004												AtXTH20 237 281 235 281 PF06955.13 XET_C Family 2 47 47 69.4 1.7e-19 1 CL0004												Medtr8g102910.1 232 279 230 279 PF06955.13 XET_C Family 3 47 47 58.6 4.1e-16 1 CL0004												NtXTH20 167 211 165 211 PF06955.13 XET_C Family 3 47 47 69.4 1.7e-19 1 CL0004
SeXTH21 9 188 8 189 PF00722.22 Glyco_hydro_16 Domain 2 177 178 210.7 1.1e-62 1 CL0004												AtXTH21 29 208 28 209 PF00722.22 Glyco_hydro_16 Domain 2 177 178 201.4 8.1e-60 1 CL0004												Medtr1g105900.1 35 214 34 215 PF00722.22 Glyco_hydro_16 Domain 2 177 178 185.7 5.3e-55 1 CL0004												NtXTH21 32 208 28 209 PF00722.22 Glyco_hydro_16 Domain 5 177 178 202.5 3.7e-60 1 CL0004
SeXTH21 221 265 220 265 PF06955.13 XET_C Family 2 47 47 68.0 4.7e-19 1 CL0004												AtXTH21 251 296 249 296 PF06955.13 XET_C Family 2 47 47 63.3 1.4e-17 1 CL0004												Medtr1g105900.1 243 291 242 291 PF06955.13 XET_C Family 2 47 47 64.7 4.9e-18 1 CL0004												NtXTH21 241 285 239 285 PF06955.13 XET_C Family 3 47 47 68.7 2.8e-19 1 CL0004
SeXTH22 43 221 37 222 PF00722.22 Glyco_hydro_16 Domain 7 177 178 185.1 8.1e-55 1 CL0004												AtXTH22 24 204 23 204 PF00722.22 Glyco_hydro_16 Domain 2 178 178 206.2 2.6e-61 1 CL0004												Medtr2g089140.2 1 140 1 141 PF00722.22 Glyco_hydro_16 Domain 41 177 178 161.5 1.4e-47 1 CL0004												NtXTH22 26 202 22 203 PF00722.22 Glyco_hydro_16 Domain 5 177 178 205.0 6.4e-61 1 CL0004
SeXTH22 261 296 252 296 PF06955.13 XET_C Family 11 47 47 47.6 1.1e-12 1 CL0004												AtXTH22 237 281 236 281 PF06955.13 XET_C Family 2 47 47 79.8 9.9e-23 1 CL0004												Medtr2g089140.2 176 223 175 223 PF06955.13 XET_C Family 2 47 47 63.4 1.3e-17 1 CL0004												NtXTH22 236 279 233 279 PF06955.13 XET_C Family 3 47 47 65.0 4.1e-18 1 CL0004
SeXTH23 33 217 32 217 PF00722.22 Glyco_hydro_16 Domain 2 178 178 188.0 1.1e-55 1 CL0004												AtXTH23 27 207 26 207 PF00722.22 Glyco_hydro_16 Domain 2 178 178 204.2 1.1e-60 1 CL0004												Medtr2g089140.1 29 203 25 204 PF00722.22 Glyco_hydro_16 Domain 5 177 178 190.9 1.3e-56 1 CL0004												NtXTH23 26 202 22 203 PF00722.22 Glyco_hydro_16 Domain 5 177 178 204.4 9.8e-61 1 CL0004
SeXTH23 234 277 232 277 PF06955.13 XET_C Family 3 47 47 65.8 2.3e-18 1 CL0004												AtXTH23 239 283 238 283 PF06955.13 XET_C Family 2 47 47 79.1 1.6e-22 1 CL0004												Medtr2g089140.1 239 286 238 286 PF06955.13 XET_C Family 2 47 47 62.8 1.9e-17 1 CL0004												NtXTH23 236 279 233 279 PF06955.13 XET_C Family 3 47 47 64.4 6.3e-18 1 CL0004
SeXTH24 35 219 34 219 PF00722.22 Glyco_hydro_16 Domain 2 178 178 187.9 1.1e-55 1 CL0004												AtXTH24 26 205 24 205 PF00722.22 Glyco_hydro_16 Domain 3 178 178 201.3 8.6e-60 1 CL0004												Medtr4g045853.1 31 205 27 206 PF00722.22 Glyco_hydro_16 Domain 5 177 178 190.4 1.9e-56 1 CL0004												NtXTH24 31 208 28 209 PF00722.22 Glyco_hydro_16 Domain 4 177 178 202.9 2.8e-60 1 CL0004
SeXTH24 236 279 234 279 PF06955.13 XET_C Family 3 47 47 65.8 2.3e-18 1 CL0004												AtXTH24 221 265 220 265 PF06955.13 XET_C Family 2 47 47 73.1 1.2e-20 1 CL0004												Medtr4g045853.1 241 288 240 288 PF06955.13 XET_C Family 2 47 47 57.1 1.2e-15 1 CL0004												NtXTH24 241 285 239 285 PF06955.13 XET_C Family 3 47 47 66.9 1e-18 1 CL0004
SeXTH25 39 221 38 222 PF00722.22 Glyco_hydro_16 Domain 2 177 178 170.5 2.4e-50 1 CL0004												AtXTH25 31 211 30 211 PF00722.22 Glyco_hydro_16 Domain 2 178 178 207.8 8.6e-62 1 CL0004												Medtr1g105495.1 36 218 35 219 PF00722.22 Glyco_hydro_16 Domain 2 177 178 183.7 2.2e-54 1 CL0004												NtXTH25 31 208 28 209 PF00722.22 Glyco_hydro_16 Domain 4 177 178 202.3 4.1e-60 1 CL0004
SeXTH25 256 292 248 292 PF06955.13 XET_C Family 10 47 47 44.5 1.1e-11 1 CL0004												AtXTH25 241 282 237 282 PF06955.13 XET_C Family 5 47 47 69.8 1.3e-19 1 CL0004												Medtr1g105495.1 247 294 246 294 PF06955.13 XET_C Family 2 47 47 59.0 3.1e-16 1 CL0004												NtXTH25 241 285 239 285 PF06955.13 XET_C Family 3 47 47 66.2 1.7e-18 1 CL0004
SeXTH26 9 145 8 156 PF00722.22 Glyco_hydro_16 Domain 2 134 178 159.0 8.2e-47 1 CL0004												AtXTH26 30 207 29 208 PF00722.22 Glyco_hydro_16 Domain 2 177 178 189.4 3.8e-56 1 CL0004												Medtr8g479340.1 8 36 1 41 PF00722.22 Glyco_hydro_16 Domain 68 93 178 22.6 6.4e-05 1 CL0004												NtXTH26 35 213 33 214 PF00722.22 Glyco_hydro_16 Domain 3 177 178 205.4 4.7e-61 1 CL0004
SeXTH27 9 145 8 156 PF00722.22 Glyco_hydro_16 Domain 2 134 178 159.0 8.2e-47 1 CL0004												AtXTH26 241 287 239 287 PF06955.13 XET_C Family 4 47 47 65.3 3.2e-18 1 CL0004												Medtr8g479340.1 88 135 87 135 PF06955.13 XET_C Family 2 47 47 52.8 2.6e-14 1 CL0004												NtXTH26 250 295 249 295 PF06955.13 XET_C Family 2 47 47 69.0 2.3e-19 1 CL0004
SeXTH28 3 167 1 168 PF00722.22 Glyco_hydro_16 Domain 21 177 178 164.3 2e-48 1 CL0004												AtXTH27 32 215 31 216 PF00722.22 Glyco_hydro_16 Domain 2 177 178 185.6 5.5e-55 1 CL0004												Medtr4g097670.1 33 214 32 214 PF00722.22 Glyco_hydro_16 Domain 2 178 178 195.6 4.9e-58 1 CL0004												NtXTH27 26 205 24 205 PF00722.22 Glyco_hydro_16 Domain 3 178 178 208.1 7.2e-62 1 CL0004
SeXTH28 201 236 191 236 PF06955.13 XET_C Family 11 47 47 46.9 1.8e-12 1 CL0004												AtXTH27 248 290 245 290 PF06955.13 XET_C Family 4 47 47 46.1 3.3e-12 1 CL0004												Medtr4g097670.1 240 287 239 287 PF06955.13 XET_C Family 2 47 47 59.5 2.1e-16 1 CL0004												NtXTH27 227 270 225 270 PF06955.13 XET_C Family 3 47 47 76.7 9.1e-22 1 CL0004
SeXTH29 38 220 37 221 PF00722.22 Glyco_hydro_16 Domain 2 177 178 178.7 7.4e-53 1 CL0004												AtXTH28 33 215 31 216 PF00722.22 Glyco_hydro_16 Domain 3 177 178 180.2 2.5e-53 1 CL0004												Medtr4g097640.1 33 214 32 214 PF00722.22 Glyco_hydro_16 Domain 2 178 178 195.6 4.9e-58 1 CL0004												NtXTH28 77 255 75 256 PF00722.22 Glyco_hydro_16 Domain 3 177 178 196.0 3.7e-58 1 CL0004
SeXTH29 254 289 245 289 PF06955.13 XET_C Family 11 47 47 46.1 3.3e-12 1 CL0004												AtXTH28 254 290 242 290 PF06955.13 XET_C Family 10 47 47 45.0 7.1e-12 1 CL0004												Medtr4g097640.1 240 287 239 287 PF06955.13 XET_C Family 2 47 47 59.5 2.1e-16 1 CL0004												NtXTH28 291 334 290 334 PF06955.13 XET_C Family 3 47 47 63.0 1.8e-17 1 CL0004
SeXTH30 1 139 1 140 PF00722.22 Glyco_hydro_16 Domain 42 177 178 175.6 6.6e-52 1 CL0004												AtXTH29 52 224 41 225 PF00722.22 Glyco_hydro_16 Domain 13 177 178 171.9 9.3e-51 1 CL0004												Medtr4g097700.1 70 251 69 251 PF00722.22 Glyco_hydro_16 Domain 2 178 178 195.1 6.9e-58 1 CL0004												NtXTH29 77 255 75 256 PF00722.22 Glyco_hydro_16 Domain 3 177 178 200.1 2e-59 1 CL0004
SeXTH30 172 216 171 216 PF06955.13 XET_C Family 2 47 47 67.0 9.9e-19 1 CL0004												AtXTH29 272 312 266 312 PF06955.13 XET_C Family 7 47 47 55.4 4.1e-15 1 CL0004												Medtr4g097700.1 277 324 276 324 PF06955.13 XET_C Family 2 47 47 59.3 2.5e-16 1 CL0004												NtXTH29 291 334 290 334 PF06955.13 XET_C Family 3 47 47 62.8 2e-17 1 CL0004
SeXTH31 6 170 1 171 PF00722.22 Glyco_hydro_16 Domain 16 177 178 205.6 4.1e-61 1 CL0004												AtXTH30 48 216 33 217 PF00722.22 Glyco_hydro_16 Domain 16 177 178 172.0 8.4e-51 1 CL0004												Medtr2g049030.1 31 204 30 206 PF00722.22 Glyco_hydro_16 Domain 2 176 178 150.2 4.2e-44 1 CL0004												NtXTH30 27 208 26 208 PF00722.22 Glyco_hydro_16 Domain 2 178 178 208.2 6.6e-62 1 CL0004
SeXTH31 203 247 202 247 PF06955.13 XET_C Family 2 47 47 67.1 9.1e-19 1 CL0004												AtXTH30 257 293 247 293 PF06955.13 XET_C Family 10 47 47 53.1 2.2e-14 1 CL0004												Medtr2g049030.1 233 268 232 276 PF06955.13 XET_C Family 2 34 47 35.7 5.8e-09 1 CL0004												NtXTH30 238 282 237 282 PF06955.13 XET_C Family 2 47 47 73.6 8.2e-21 1 CL0004
SeXTH32 39 99 30 100 PF00722.22 Glyco_hydro_16 Domain 117 177 178 67.8 8.4e-19 1 CL0004												AtXTH31 40 222 39 223 PF00722.22 Glyco_hydro_16 Domain 2 177 178 182.5 5.2e-54 1 CL0004												Medtr2g049130.1 30 196 29 214 PF00722.22 Glyco_hydro_16 Domain 2 165 178 154.7 1.7e-45 1 CL0004												NtXTH31 30 210 29 211 PF00722.22 Glyco_hydro_16 Domain 2 177 178 208.3 5.9e-62 1 CL0004
SeXTH32 132 176 131 176 PF06955.13 XET_C Family 2 47 47 67.9 5.1e-19 1 CL0004												AtXTH31 253 293 249 293 PF06955.13 XET_C Family 5 47 47 47.1 1.5e-12 1 CL0004												Medtr7g056090.1 33 209 32 210 PF00722.22 Glyco_hydro_16 Domain 2 177 178 176.5 3.6e-52 1 CL0004												NtXTH31 241 285 240 285 PF06955.13 XET_C Family 2 47 47 70.2 9.3e-20 1 CL0004
SeXTH33 9 144 8 144 PF00722.22 Glyco_hydro_16 Domain 2 133 178 157.3 2.7e-46 1 CL0004												AtXTH32 45 226 43 227 PF00722.22 Glyco_hydro_16 Domain 3 177 178 172.9 4.6e-51 1 CL0004												Medtr7g056090.1 238 276 236 281 PF06955.13 XET_C Family 3 38 47 36.3 3.7e-09 1 CL0004												NtXTH32 21 201 20 201 PF00722.22 Glyco_hydro_16 Domain 2 178 178 202.8 3e-60 1 CL0004
SeXTH34 9 144 8 144 PF00722.22 Glyco_hydro_16 Domain 2 133 178 157.3 2.7e-46 1 CL0004												AtXTH32 259 297 253 297 PF06955.13 XET_C Family 7 47 47 47.0 1.7e-12 1 CL0004												Medtr8g013055.1 32 210 31 211 PF00722.22 Glyco_hydro_16 Domain 2 177 178 192.3 4.8e-57 1 CL0004												NtXTH32 232 276 231 276 PF06955.13 XET_C Family 2 47 47 77.3 5.8e-22 1 CL0004
SeXTH35 2 135 1 146 PF00722.22 Glyco_hydro_16 Domain 5 134 178 156.1 6.2e-46 1 CL0004												AtXTH33 48 225 43 226 PF00722.22 Glyco_hydro_16 Domain 6 177 178 171.9 9e-51 1 CL0004												Medtr8g013055.1 238 285 237 285 PF06955.13 XET_C Family 2 47 47 64.0 8.2e-18 1 CL0004												NtXTH33 21 201 20 201 PF00722.22 Glyco_hydro_16 Domain 2 178 178 205.3 5.2e-61 1 CL0004
												AtXTH33 273 309 264 309 PF06955.13 XET_C Family 10 47 47 48.7 5.2e-13 1 CL0004												Medtr3g089540.1 34 209 30 211 PF00722.22 Glyco_hydro_16 Domain 5 176 178 181.1 1.4e-53 1 CL0004												NtXTH33 232 276 231 276 PF06955.13 XET_C Family 2 47 47 77.8 4e-22 1 CL0004
																								Medtr3g089540.1 245 282 232 282 PF06955.13 XET_C Family 10 47 47 37.7 1.4e-09 1 CL0004												NtXTH34 26 206 25 206 PF00722.22 Glyco_hydro_16 Domain 2 178 178 213.8 1.3e-63 1 CL0004
																								Medtr5g091730.1 30 209 28 209 PF00722.22 Glyco_hydro_16 Domain 3 178 178 199.8 2.4e-59 1 CL0004												NtXTH34 226 270 225 270 PF06955.13 XET_C Family 2 47 47 72.7 1.6e-20 1 CL0004
																								Medtr5g091730.1 240 278 229 278 PF06955.13 XET_C Family 9 47 47 36.2 3.9e-09 1 CL0004												NtXTH35 28 207 27 208 PF00722.22 Glyco_hydro_16 Domain 2 177 178 207.1 1.4e-61 1 CL0004
																								Medtr1g063020.1 42 223 40 224 PF00722.22 Glyco_hydro_16 Domain 3 177 178 175.2 8.7e-52 1 CL0004												NtXTH35 235 279 233 279 PF06955.13 XET_C Family 2 47 47 74.4 4.5e-21 1 CL0004
																								Medtr1g063020.1 255 294 243 294 PF06955.13 XET_C Family 6 47 47 45.3 5.9e-12 1 CL0004												NtXTH36 28 208 27 208 PF00722.22 Glyco_hydro_16 Domain 2 178 178 208.6 5e-62 1 CL0004
																								Medtr7g102260.1 39 220 37 221 PF00722.22 Glyco_hydro_16 Domain 3 177 178 174.8 1.2e-51 1 CL0004												NtXTH36 238 282 236 282 PF06955.13 XET_C Family 2 47 47 73.4 9.8e-21 1 CL0004
																								Medtr7g102260.1 255 291 243 291 PF06955.13 XET_C Family 10 47 47 50.0 2e-13 1 CL0004												NtXTH37 30 206 28 207 PF00722.22 Glyco_hydro_16 Domain 3 177 178 184.0 1.8e-54 1 CL0004
																								Medtr2g095800.1 55 237 54 238 PF00722.22 Glyco_hydro_16 Domain 2 177 178 174.4 1.6e-51 1 CL0004												NtXTH37 238 285 236 285 PF06955.13 XET_C Family 3 47 47 58.5 4.2e-16 1 CL0004
																								Medtr2g095800.1 274 309 263 309 PF06955.13 XET_C Family 11 47 47 51.6 6.4e-14 1 CL0004												NtXTH38 30 206 28 207 PF00722.22 Glyco_hydro_16 Domain 3 177 178 191.0 1.2e-56 1 CL0004
																								Medtr4g057450.1 52 233 50 234 PF00722.22 Glyco_hydro_16 Domain 3 177 178 182.2 6.2e-54 1 CL0004												NtXTH38 238 285 236 285 PF06955.13 XET_C Family 3 47 47 58.0 6.4e-16 1 CL0004
																								Medtr4g057450.1 269 304 257 304 PF06955.13 XET_C Family 11 47 47 52.8 2.7e-14 1 CL0004												NtXTH39 30 206 28 207 PF00722.22 Glyco_hydro_16 Domain 3 177 178 189.2 4.4e-56 1 CL0004
																								Medtr8g064180.1 49 230 46 231 PF00722.22 Glyco_hydro_16 Domain 4 177 178 161.3 1.7e-47 1 CL0004												NtXTH39 238 285 236 285 PF06955.13 XET_C Family 3 47 47 59.0 3.1e-16 1 CL0004
																								Medtr8g064180.1 274 310 261 310 PF06955.13 XET_C Family 10 47 47 52.1 4.4e-14 1 CL0004												NtXTH40 29 205 27 206 PF00722.22 Glyco_hydro_16 Domain 3 177 178 188.7 6.4e-56 1 CL0004
																								Medtr8g090100.1 23 206 21 207 PF00722.22 Glyco_hydro_16 Domain 3 177 178 157.0 3.5e-46 1 CL0004												NtXTH40 237 284 235 284 PF06955.13 XET_C Family 3 47 47 60.6 9.9e-17 1 CL0004
																								Medtr8g090100.1 240 281 235 281 PF06955.13 XET_C Family 6 47 47 41.0 1.2e-10 1 CL0004												NtXTH41 33 210 32 211 PF00722.22 Glyco_hydro_16 Domain 2 177 178 184.1 1.6e-54 1 CL0004
																								Medtr1g033420.1 35 217 33 218 PF00722.22 Glyco_hydro_16 Domain 3 177 178 183.1 3.2e-54 1 CL0004												NtXTH41 242 289 240 289 PF06955.13 XET_C Family 3 47 47 64.9 4.3e-18 1 CL0004
																								Medtr1g033420.1 255 291 245 291 PF06955.13 XET_C Family 10 47 47 45.5 4.9e-12 1 CL0004												NtXTH42 33 210 32 211 PF00722.22 Glyco_hydro_16 Domain 2 177 178 188.4 7.6e-56 1 CL0004
																								Medtr5g029100.2 40 195 17 196 PF00722.22 Glyco_hydro_16 Domain 29 177 178 161.9 1.1e-47 1 CL0004												NtXTH42 242 289 240 289 PF06955.13 XET_C Family 3 47 47 63.0 1.7e-17 1 CL0004
																								Medtr5g029100.2 237 274 226 274 PF06955.13 XET_C Family 10 47 47 50.2 1.8e-13 1 CL0004												NtXTH43 42 223 40 224 PF00722.22 Glyco_hydro_16 Domain 3 177 178 174.4 1.5e-51 1 CL0004
																								Medtr5g029100.1 46 226 42 227 PF00722.22 Glyco_hydro_16 Domain 5 177 178 175.9 5.5e-52 1 CL0004												NtXTH43 257 294 243 294 PF06955.13 XET_C Family 9 47 47 47.5 1.2e-12 1 CL0004
																								Medtr5g029100.1 268 305 259 305 PF06955.13 XET_C Family 10 47 47 50.4 1.4e-13 1 CL0004												NtXTH44 42 223 40 224 PF00722.22 Glyco_hydro_16 Domain 3 177 178 175.4 7.4e-52 1 CL0004
																																				NtXTH44 257 294 243 294 PF06955.13 XET_C Family 9 47 47 47.5 1.2e-12 1 CL0004
																																				NtXTH45 40 223 39 224 PF00722.22 Glyco_hydro_16 Domain 2 177 178 179.4 4.6e-53 1 CL0004
																																				NtXTH45 252 295 241 295 PF06955.13 XET_C Family 3 47 47 46.2 2.9e-12 1 CL0004
																																				NtXTH46 41 222 38 223 PF00722.22 Glyco_hydro_16 Domain 4 177 178 180.8 1.7e-53 1 CL0004
																																				NtXTH46 254 294 240 294 PF06955.13 XET_C Family 6 47 47 46.1 3.2e-12 1 CL0004
																																				NtXTH47 50 232 48 233 PF00722.22 Glyco_hydro_16 Domain 3 177 178 170.1 3.3e-50 1 CL0004
																																				NtXTH47 277 313 265 313 PF06955.13 XET_C Family 10 47 47 54.5 7.9e-15 1 CL0004
																																				NtXTH48 50 232 48 233 PF00722.22 Glyco_hydro_16 Domain 3 177 178 174.2 1.7e-51 1 CL0004
																																				NtXTH48 278 313 265 313 PF06955.13 XET_C Family 11 47 47 51.3 7.5e-14 1 CL0004
																																				NtXTH49 51 232 48 233 PF00722.22 Glyco_hydro_16 Domain 4 177 178 168.4 1.1e-49 1 CL0004
																																				NtXTH49 278 313 265 313 PF06955.13 XET_C Family 11 47 47 51.6 6.2e-14 1 CL0004
																																				NtXTH50 55 230 46 231 PF00722.22 Glyco_hydro_16 Domain 10 177 178 176.4 3.9e-52 1 CL0004
																																				NtXTH50 273 308 264 308 PF06955.13 XET_C Family 11 47 47 55.9 2.7e-15 1 CL0004
																																				NtXTH51 41 215 31 216 PF00722.22 Glyco_hydro_16 Domain 11 177 178 177.8 1.4e-52 1 CL0004
																																				NtXTH51 258 294 247 294 PF06955.13 XET_C Family 10 47 47 55.3 4.4e-15 1 CL0004
																																				NtXTH52 44 218 34 219 PF00722.22 Glyco_hydro_16 Domain 11 177 178 177.3 2e-52 1 CL0004
																																				NtXTH52 261 297 250 297 PF06955.13 XET_C Family 10 47 47 55.3 4.4e-15 1 CL0004
																																				NtXTH53 33 214 30 215 PF00722.22 Glyco_hydro_16 Domain 4 177 178 182.3 5.9e-54 1 CL0004
																																				NtXTH53 253 288 242 288 PF06955.13 XET_C Family 11 47 47 52.5 3.3e-14 1 CL0004
																																				NtXTH54 36 214 30 215 PF00722.22 Glyco_hydro_16 Domain 7 177 178 181.2 1.3e-53 1 CL0004
																																				NtXTH54 252 288 242 288 PF06955.13 XET_C Family 10 47 47 50.8 1.1e-13 1 CL0004
																																				NtXTH55 37 214 30 215 PF00722.22 Glyco_hydro_16 Domain 8 177 178 186.1 3.8e-55 1 CL0004
																																				NtXTH55 253 288 243 288 PF06955.13 XET_C Family 11 47 47 46.7 2.1e-12 1 CL0004
																																				NtXTH56 37 214 30 215 PF00722.22 Glyco_hydro_16 Domain 8 177 178 184.8 9.8e-55 1 CL0004
																																				NtXTH56 253 288 243 288 PF06955.13 XET_C Family 11 47 47 46.8 1.9e-12 1 CL0004
